# Supplementary material for: RNA Interference-Mediated Suppression of GhSP (SELF-PRUNING) Modulates the Plant Architecture of Transgenic Cotton in a Dose-Dependent Manner
Source: Biology (Basel). 2025 May 25;14(6):601. doi: 10.3390/biology14060601 (PMC12189838; doi:10.3390/biology14060601)
Supplement: Supplementary file 1 [file biology-14-00601-s001.zip]

Archive with 1 entries (1 files):
- biology-3646313-supplementary.pdf
